# Supplementary material for: Exploring the Interplay between Metabolic Pathways and Taxane Production in Elicited Taxus baccata Cell Suspensions
Source: Plants (Basel). 2023 Jul 19;12(14):2696. doi: 10.3390/plants12142696 (PMC10386569; doi:10.3390/plants12142696)
Supplement: Supplementary file 1 [file plants-12-02696-s001.zip]

Archive with 1 entries (1 files):
- plants-2505120-supplementary.pdf
